# Supplementary material for: High miR-30 Expression Associates with Improved Breast Cancer Patient Survival and Treatment Outcome
Source: Cancers (Basel). 2021 Jun 10;13(12):2907. doi: 10.3390/cancers13122907 (PMC8230388; doi:10.3390/cancers13122907)
Supplement: Supplementary file 1 [file cancers-13-02907-s001.zip]

Archive with 1 entries (1 files):
- cancers-1256527-supplementary.pdf
